# Supplementary material for: Optimal Treatment of 6-Dimethylaminopurine Enhances the In Vivo Development of Canine Embryos by Rapid Initiation of DNA Synthesis
Source: Int J Mol Sci. 2021 Jul 20;22(14):7757. doi: 10.3390/ijms22147757 (PMC8303139; doi:10.3390/ijms22147757)
Supplement: Supplementary file 1 [file ijms-22-07757-s001.zip]

Archive with 1 entries (1 files):
- ijms-1298076-supplementary.pdf
